# Supplementary material for: Fluorine-Containing Drug Administration in Rats Results in Fluorination of Selected Proteins in Liver and Brain Tissue
Source: Int J Mol Sci. 2022 Apr 11;23(8):4202. doi: 10.3390/ijms23084202 (PMC9028303; doi:10.3390/ijms23084202)
Supplement: Supplementary file 1 [file ijms-23-04202-s001.zip]

Archive with 8 entries (7 files):
- Supplementary material/
- Supplementary material/brain-ALSYALR.mgf
- Supplementary material/brain-DLDLLNPAAR.mgf
- Supplementary material/brain-GVVVFGEPITASLGTDGSHYWSK.mgf
- Supplementary material/brain-VIESTQDLGNDLAGVLALQR.mgf
- Supplementary material/liver-GASIPQFTNSPTMVIMVGLPAR.mgf
- Supplementary material/liver-LFATEATSDWLNANNVPATPVAWPSQEGQNPSLSSIR.mgf
- Supplementary material/liver-VIESTQDLGNDLAGVLALQR.mgf
