# Supplementary material for: Fluorine-Containing Drug Administration in Rats Results in Fluorination of Selected Proteins in Liver and Brain Tissue
Source: Int J Mol Sci. 2022 Apr 11;23(8):4202. doi: 10.3390/ijms23084202 (PMC9028303; doi:10.3390/ijms23084202)
Supplement: Supplementary file 1 [file ijms-23-04202-s001.zip › Supplementary material/brain-ALSYALR.mgf]

BEGIN IONS
CHARGE=2+
PEPMASS=406.227417
RTINSECONDS=522.112820173264
SCANS=7137
TITLE=controllerType=0 controllerNumber=1 scan=7137
157.134003 3.819e+004
254.035004 2.008e+004
380.228760 4948
425.264954 1.488e+004
555.540955 5099
627.325867 2.742e+004
717.370483 5013
136.062286 2.83e+004
217.083893 1.044e+004
370.385681 4454
628.330383 6658
209.012161 1.848e+004
272.044373 7789
610.299988 4866
110.071846 1.331e+004
253.018997 6333
697.426392 4521
129.103195 1.309e+004
223.066711 5754
175.120254 1.305e+004
255.021973 4964
156.077499 1.296e+004
152.057281 1.026e+004
112.051231 6496
179.002350 6048
119.794037 5321
120.080879 4883
147.113998 4851
158.430969 4164
161.825485 5000
END IONS
