# Supplementary material for: Fluorine-Containing Drug Administration in Rats Results in Fluorination of Selected Proteins in Liver and Brain Tissue
Source: Int J Mol Sci. 2022 Apr 11;23(8):4202. doi: 10.3390/ijms23084202 (PMC9028303; doi:10.3390/ijms23084202)
Supplement: Supplementary file 1 [file ijms-23-04202-s001.zip › Supplementary material/brain-DLDLLNPAAR.mgf]

BEGIN IONS
CHARGE=2+
PEPMASS=558.299011
RTINSECONDS=3499.39468100166
SCANS=77565
TITLE=controllerType=0 controllerNumber=1 scan=77565
201.124374 1.898e+006
229.118851 1.522e+006
344.146759 3.318e+006
432.237579 6.134e+005
546.280884 3.228e+006
659.365540 3.518e+006
772.450317 1.688e+006
887.477722 3.195e+006
1002.505432 2.716e+006
1012.494385 1.083e+005
175.119827 1.681e+006
246.157059 4.491e+005
345.149048 3.665e+005
429.236328 4.602e+005
558.324036 2.585e+006
660.368408 1.122e+006
773.454834 6.167e+005
888.480347 1.37e+006
1003.508972 1.291e+006
1013.507019 6.365e+004
136.076279 1.35e+006
301.130707 2.521e+005
326.136780 2.065e+005
457.232269 3.289e+005
558.823242 1.217e+006
642.332886 2.098e+005
744.380066 1.936e+005
872.436890 2.947e+005
941.522949 2.822e+005
1109.516968 5.173e+004
183.113632 9.111e+005
273.135590 2.11e+005
342.209412 1.375e+005
411.224243 3.2e+005
547.283935 7.966e+005
670.341614 1.223e+005
789.449219 9.582e+004
889.483093 1.973e+005
985.496460 2.032e+005
1105.434814 3.348e+004
199.181564 5.982e+005
234.145950 1.967e+005
347.230316 1.21e+005
415.212433 2.383e+005
529.253601 4.976e+005
677.351013 9.705e+004
729.444763 7.812e+004
823.421997 1.594e+005
1004.509949 1.658e+005
120.081352 5.382e+005
244.165649 1.867e+005
387.201111 1.155e+005
445.238617 1.442e+005
559.325012 3.284e+005
623.341736 8.552e+004
774.456482 7.612e+004
870.450073 1.453e+005
942.524536 1.579e+005
181.097839 3.831e+005
228.135620 1.829e+005
372.168579 1.097e+005
433.241394 1.388e+005
530.253662 1.256e+005
673.349243 8.404e+004
755.426086 7.568e+004
873.450745 1.444e+005
984.502747 1.473e+005
157.134216 3.491e+005
227.176269 1.63e+005
393.215454 1.01e+005
412.216553 1.314e+005
512.228577 1.101e+005
694.381470 7.773e+004
715.363586 5.854e+004
855.428650 1.085e+005
934.455078 1.175e+005
110.071770 2.917e+005
231.061829 1.358e+005
316.153870 9.309e+004
501.779602 1.226e+005
578.282227 8.444e+004
669.353516 7.375e+004
745.400818 5.545e+004
871.454895 1.028e+005
959.544495 1.034e+005
173.129394 2.823e+005
230.122574 1.356e+005
348.156616 8.582e+004
477.200440 1.057e+005
557.250732 7.757e+004
661.377441 6.995e+004
792.378601 4.327e+004
824.430420 9.001e+004
980.466675 1.021e+005
112.087318 1.294e+005
113.071053 3.763e+004
114.067184 4.611e+004
115.087296 6.41e+004
116.071045 7.249e+004
119.050026 4.363e+004
121.084862 3.523e+004
129.066361 3.046e+004
129.102799 2.593e+005
130.065933 7.926e+004
130.086868 1.029e+005
130.097855 4.807e+004
131.119125 3.412e+004
132.081558 3.566e+004
134.993729 5.696e+004
137.079849 1.389e+005
141.102493 4.482e+004
143.118622 1.061e+005
147.044907 1.049e+005
147.113037 1.56e+005
154.160416 5.268e+004
155.084076 3.41e+004
155.118637 3.888e+004
156.102722 7.169e+004
157.109177 6.469e+004
158.093430 1.242e+005
158.137894 5.214e+004
159.077087 4.199e+004
159.092194 2.101e+005
160.095978 4.923e+004
166.062180 3.264e+004
169.097916 3.797e+004
169.134705 4.594e+004
171.077652 2.995e+004
171.112701 5.954e+004
171.150360 6.51e+004
174.133240 3.172e+004
176.123169 7.985e+004
177.102692 2.728e+004
181.063431 2.839e+004
184.115295 7.982e+004
185.093491 3.637e+004
185.129822 1.376e+005
185.165710 1.173e+005
186.125519 4.252e+004
187.107956 4.363e+004
191.117813 3.255e+004
195.077560 4.331e+004
197.129852 5.192e+004
199.146484 3.943e+004
200.104629 4.509e+004
200.140396 6.132e+004
200.185135 5.473e+004
202.088547 4.117e+004
202.128021 1.419e+005
203.066971 2.975e+004
203.101822 5.841e+004
211.109604 5.437e+004
211.145401 3.561e+004
212.104309 1.103e+005
213.086884 6.249e+004
213.160751 4.72e+004
215.141434 4.106e+004
216.135864 3.231e+004
217.082321 3.671e+004
217.135712 3.953e+004
219.113998 7.588e+004
224.041870 1.059e+005
226.154221 3.562e+004
235.147781 3.219e+004
241.081619 2.88e+004
242.151779 5.519e+004
251.148621 3.719e+004
258.076019 4.697e+004
258.124725 3.72e+004
267.117950 6.91e+004
272.163086 1.166e+005
275.102081 4.2e+004
277.120026 1.211e+005
292.130951 1.12e+005
297.185669 6.638e+004
298.143524 6.235e+004
312.154205 3.955e+004
313.190643 5.758e+004
325.189331 5.214e+004
330.146667 4.334e+004
341.222351 6.366e+004
355.139282 3.092e+004
355.235748 7.373e+004
358.212311 6.697e+004
369.200684 3.017e+004
370.182861 3.052e+004
373.168549 4.253e+004
390.207001 4.799e+004
391.203552 3.225e+004
394.215607 3.359e+004
397.191620 3.859e+004
398.182678 6.321e+004
413.212463 2.781e+004
414.215576 1.006e+005
415.719818 3.224e+004
427.716797 5.977e+004
428.219452 3.316e+004
430.240143 8.322e+004
432.307892 4.128e+004
436.727295 3.98e+004
439.224060 8.887e+004
441.224365 8.05e+004
442.226074 6.413e+004
445.741058 4.427e+004
456.248718 7.907e+004
458.243530 8.306e+004
459.191864 8.064e+004
468.234039 6.347e+004
469.225708 4.014e+004
476.277466 6.944e+004
484.250153 3.54e+004
485.252075 6.575e+004
490.730194 5.615e+004
499.303131 3.634e+004
502.282379 6.699e+004
504.277313 3.601e+004
511.246857 3.74e+004
522.311096 3.771e+004
524.312256 4.202e+004
525.298706 5.349e+004
526.263672 5.534e+004
542.315674 5.874e+004
548.283142 3.513e+004
549.321289 6.753e+004
549.809326 6.104e+004
550.313110 4.613e+004
555.252441 4.525e+004
563.291016 2.936e+004
571.281006 3.33e+004
579.289368 4.529e+004
587.291687 3.448e+004
588.239075 5.255e+004
591.285034 3.508e+004
605.780945 7.527e+004
624.333496 3.607e+004
625.316589 4.929e+004
639.355713 3.719e+004
640.365112 3.11e+004
643.339478 5.817e+004
646.343140 4.889e+004
671.334778 5.933e+004
674.361633 4.697e+004
688.397583 3.323e+004
727.381897 3.525e+004
730.436340 3.218e+004
743.405212 4.097e+004
767.415161 4.095e+004
782.436279 3.832e+004
790.456055 3.78e+004
805.424805 4.216e+004
817.477844 4.983e+004
822.434204 5.83e+004
829.445923 8.706e+004
830.465820 7.455e+004
841.425964 3.627e+004
853.437561 4.299e+004
854.430237 5.059e+004
869.485168 5.192e+004
902.538330 7.919e+004
930.549377 6.124e+004
935.460083 5.95e+004
960.533630 4.321e+004
967.465698 3.916e+004
968.478638 4.707e+004
981.471008 4.399e+004
986.495972 9.436e+004
1003.777771 4.262e+004
END IONS
