# Supplementary material for: Fluorine-Containing Drug Administration in Rats Results in Fluorination of Selected Proteins in Liver and Brain Tissue
Source: Int J Mol Sci. 2022 Apr 11;23(8):4202. doi: 10.3390/ijms23084202 (PMC9028303; doi:10.3390/ijms23084202)
Supplement: Supplementary file 1 [file ijms-23-04202-s001.zip › Supplementary material/brain-GVVVFGEPITASLGTDGSHYWSK.mgf]

BEGIN IONS
CHARGE=3+
PEPMASS=809.0594
RTINSECONDS=3255.0467839489
SCANS=71542
TITLE=controllerType=0 controllerNumber=1 scan=71542
136.076447 5.07e+005
224.042221 9.862e+005
312.194519 1.088e+005
441.095337 3.003e+005
554.179443 3.671e+005
623.319153 2.245e+005
738.345154 3.182e+005
851.430054 3.419e+005
964.516602 5.28e+005
1063.586670 4.857e+005
1137.504395 2.605e+005
1250.584473 9.969e+004
1337.620483 1.65e+005
1509.708984 1.6e+005
1510.710938 1.145e+005
1622.810791 2.183e+004
1719.831299 4.385e+004
129.102966 5.001e+005
240.135681 5.671e+005
350.135956 9.824e+004
484.254273 1.619e+005
555.181030 8.041e+004
652.336731 1.411e+005
739.360962 3.118e+005
852.435608 1.443e+005
965.518433 2.632e+005
1064.588013 2.886e+005
1176.674316 2.218e+005
1219.578613 6.161e+004
1393.729614 1.611e+005
1456.749756 8.583e+004
1511.706787 4.855e+004
1720.858398 4.257e+004
110.071945 3.601e+005
258.146057 1.205e+005
391.199799 7.235e+004
496.243134 1.411e+005
540.265991 7.919e+004
699.345215 1.225e+005
728.878357 7.642e+004
860.423645 1.055e+005
973.521362 9.842e+004
1103.616455 2.359e+005
1177.690064 1.418e+005
1251.591919 5.541e+004
1394.722412 1.353e+005
1474.658203 6.283e+004
1512.719482 2.935e+004
147.113495 2.153e+005
211.145096 1.126e+005
409.211151 6.522e+004
435.239441 7.823e+004
583.289368 5.461e+004
624.322693 7.348e+004
755.353577 6.504e+004
812.429138 9.312e+004
981.468140 6.834e+004
1065.577515 1.006e+005
1138.506104 1.402e+005
1220.583740 5.01e+004
1408.650024 1.164e+005
1410.663208 3.432e+004
175.119934 2.132e+005
225.047485 8.411e+004
357.219330 5.583e+004
418.209992 7.277e+004
512.266479 5.279e+004
653.257873 7.344e+004
799.902283 6.044e+004
860.929321 9.089e+004
963.938232 6.678e+004
1104.635132 8.184e+004
1120.500732 6.054e+004
1218.551514 3.847e+004
1338.622070 9.75e+004
1491.711426 3.181e+004
183.150192 2.12e+005
294.183167 8.132e+004
403.199066 4.743e+004
420.228668 6.153e+004
548.236755 5.189e+004
671.305054 7.145e+004
740.361511 5.886e+004
864.405762 9.04e+004
975.498962 6.331e+004
1066.534790 7.218e+004
1119.482788 6.014e+004
1290.622314 3.649e+004
1409.654419 8.03e+004
1492.734131 2.578e+004
120.081482 1.944e+005
297.156738 7.426e+004
387.192139 4.275e+004
442.095245 5.598e+004
598.298645 4.917e+004
700.345886 6.371e+004
720.353332 5.676e+004
906.414063 6.008e+004
991.515808 6.198e+004
1080.478638 6.356e+004
1139.536011 5.427e+004
1221.600342 3.467e+004
1361.590698 5.863e+004
130.086990 1.228e+005
262.142822 7.388e+004
329.220612 4.261e+004
413.100037 4.109e+004
582.301147 4.688e+004
663.251587 5.264e+004
795.391357 5.401e+004
870.888733 5.416e+004
966.515991 6.164e+004
1035.496094 5.833e+004
1163.560059 4.7e+004
1264.603394 3.218e+004
1339.613770 4.894e+004
171.113709 8.736e+004
235.146103 7.267e+004
383.230896 3.528e+004
419.198547 3.893e+004
595.314758 4.506e+004
643.309387 4.013e+004
721.349609 5.362e+004
861.425110 5.377e+004
1005.440613 5.942e+004
1059.533569 4.799e+004
1150.527466 4.598e+004
1289.654785 3.146e+004
1395.730347 4.121e+004
199.108627 8.715e+004
221.093216 6.906e+004
342.181580 3.377e+004
453.174194 3.569e+004
556.179993 3.868e+004
690.348816 3.55e+004
800.381043 5.159e+004
878.412170 4.998e+004
971.411194 5.622e+004
1046.962769 4.13e+004
1129.514526 4.111e+004
1233.560303 3.126e+004
1377.687500 3.74e+004
111.076195 9254
112.076775 1.833e+004
112.086647 1.81e+004
113.071404 2.237e+004
115.050705 1.302e+004
115.087380 3.498e+004
116.071106 2.24e+004
119.049789 1.603e+004
121.084808 2.703e+004
125.072533 9258
126.055634 2.484e+004
127.087372 3.095e+004
129.012619 5.409e+004
129.066818 2.658e+004
130.033112 1.652e+004
130.051453 1.922e+004
130.066315 2.715e+004
130.106369 2.861e+004
131.082062 4.345e+004
132.078018 3.412e+004
133.061447 2.516e+004
134.994370 2.664e+004
137.080154 4.472e+004
139.087082 9519
141.066910 5.51e+004
141.102966 5.509e+004
143.028168 1.17e+004
143.081863 1.223e+004
143.118820 6.221e+004
145.096939 1.691e+004
147.059296 4.748e+004
148.062149 9164
148.117493 1.003e+004
153.102859 2.378e+004
155.082199 3.003e+004
155.118164 1.825e+004
156.078339 1.745e+004
157.032227 1.314e+004
157.060944 1.042e+004
157.098053 2.855e+004
157.134445 4.614e+004
158.093155 2.73e+004
159.077057 6.525e+004
159.092941 6.488e+004
159.113083 1.996e+004
160.080261 4.884e+004
167.082871 2.3e+004
167.118805 1.327e+004
169.097931 6.013e+004
169.134613 3.67e+004
170.061676 1.092e+004
171.023575 6.199e+004
171.077225 2.026e+004
171.130432 1.073e+004
171.150253 6.053e+004
172.115738 1.028e+004
173.094559 2.365e+004
173.129364 6.232e+004
174.059189 1.458e+004
176.122299 1.186e+004
181.061707 1.522e+004
181.097260 1.594e+004
183.114014 3.489e+004
184.073502 1.757e+004
184.153305 1.849e+004
185.093079 3.834e+004
185.129425 5.959e+004
185.165100 4.75e+004
186.125061 8.453e+004
187.072342 3.14e+004
187.090378 9850
187.108673 2.176e+004
187.144959 3.899e+004
188.050354 5.618e+004
189.087662 9865
191.084305 1.047e+004
192.069229 5.628e+004
193.096375 2.213e+004
195.089676 1.026e+004
195.114471 3.577e+004
196.092468 1.033e+004
197.129471 6.499e+004
198.088455 1.405e+004
199.071838 1.618e+004
199.145676 2.645e+004
199.181930 3.904e+004
200.108704 1.269e+004
200.140457 1.809e+004
201.106811 1.828e+004
201.124878 6.663e+004
203.103455 1.207e+004
205.101303 5.143e+004
206.030823 1.003e+004
207.114075 3.357e+004
209.056030 1.424e+004
209.103989 2.102e+004
209.142029 1.024e+004
211.109131 1.128e+004
211.121277 1.248e+004
212.104706 2.677e+004
212.141586 3.645e+004
213.088654 3.203e+004
213.124634 1.757e+004
213.161118 4.208e+004
214.119980 4.382e+004
214.157440 1.86e+004
215.086121 4.087e+004
215.140427 5.727e+004
216.045670 4.602e+004
216.099121 3.222e+004
216.135620 9905
217.081726 1.757e+004
217.137268 4.305e+004
218.151535 1.137e+004
221.129273 1.021e+004
222.095078 1.22e+004
225.020783 1.943e+004
225.097671 9407
225.124802 1.5e+004
226.036789 6.116e+004
226.080826 4.803e+004
226.118835 6.066e+004
227.067658 1.838e+004
227.104004 5.092e+004
227.177292 1.788e+004
228.135651 4.392e+004
228.172775 1.331e+004
229.119751 3.27e+004
230.116089 1.977e+004
230.150650 2.318e+004
231.098206 2.34e+004
233.096024 4.308e+004
233.125885 1.566e+004
234.146545 6.843e+004
235.114624 2.597e+004
236.148575 1.531e+004
238.120697 3.526e+004
241.138565 5.982e+004
242.117706 1.998e+004
242.151184 5.764e+004
242.630722 1.352e+004
243.109817 2.996e+004
243.136352 2.192e+004
244.094040 3.763e+004
244.130829 6.528e+004
244.163193 1.557e+004
245.076935 1.915e+004
245.131882 2.365e+004
249.126572 9088
249.161438 1.758e+004
251.151444 2.304e+004
254.152222 2.463e+004
256.014679 2.762e+004
256.130432 3.869e+004
256.164703 1.216e+004
257.161408 9211
258.113220 2.042e+004
259.147095 1.882e+004
260.123962 1.081e+004
260.198547 3.573e+004
261.125549 2.128e+004
261.159943 1.926e+004
263.107025 1.222e+004
263.140442 3.39e+004
264.140869 1.143e+004
267.111389 4.3e+004
268.167664 2.55e+004
269.107788 2.222e+004
269.164185 1.234e+004
270.109985 1.14e+004
272.172546 4.982e+004
275.173950 1.7e+004
276.171112 9131
277.120850 1.498e+004
277.157105 1.074e+004
278.114533 2.192e+004
278.152557 1.884e+004
279.085724 1.62e+004
279.146271 1.573e+004
280.132690 1.08e+004
282.112946 1.084e+004
282.147705 1.573e+004
282.182648 3.388e+004
283.142944 1.426e+004
283.178894 1.694e+004
284.125488 6.527e+004
284.198944 1.825e+004
285.127930 1.057e+004
286.125122 3.609e+004
286.179108 1.183e+004
288.205017 2.933e+004
292.167481 1.01e+004
293.113678 1.475e+004
294.147644 1.811e+004
295.184540 1.506e+004
299.055756 2.921e+004
299.173248 1.589e+004
299.210999 1.621e+004
300.157684 2.49e+004
302.153778 3.078e+004
304.132111 4.357e+004
308.170929 2.445e+004
310.110931 1.1e+004
310.177734 3.245e+004
311.172668 2.428e+004
311.212860 1.323e+004
313.152588 2.175e+004
313.194397 2.273e+004
314.156677 3.012e+004
315.169952 1.456e+004
320.163574 3.086e+004
321.159943 1.21e+004
322.143341 3.232e+004
327.167328 2.582e+004
327.208099 2.294e+004
329.132080 1.785e+004
330.173004 1.478e+004
331.163666 3.281e+004
336.125122 1.069e+004
337.037140 1.523e+004
338.185547 1.985e+004
339.203522 2.058e+004
340.145813 1.972e+004
341.144958 1.139e+004
341.223541 2.017e+004
342.135101 1.097e+004
344.198517 1.311e+004
345.143677 1.609e+004
346.179535 1.269e+004
347.135895 1.827e+004
354.176788 1.135e+004
356.148743 2.032e+004
358.173309 1.858e+004
358.222565 1.729e+004
365.221558 2.754e+004
366.220520 9578
369.223236 1.459e+004
371.193573 1.589e+004
375.208344 1.379e+004
376.191284 2.109e+004
377.194580 9170
380.197449 1.218e+004
384.237640 1.088e+004
385.256714 2.221e+004
389.222412 1.677e+004
392.129059 1.684e+004
393.211517 1.209e+004
397.208679 1.219e+004
399.207184 1.273e+004
405.215790 1.418e+004
406.057068 8791
413.240967 3.396e+004
414.245026 2.175e+004
417.213898 1.684e+004
421.217346 3.541e+004
423.085449 2.203e+004
423.226990 1.097e+004
428.197479 1.249e+004
433.175842 1.021e+004
436.241821 1.552e+004
437.178192 1.239e+004
440.137940 1.119e+004
443.091003 3.414e+004
444.218079 1.855e+004
447.190277 2.54e+004
447.259949 1.479e+004
449.203400 2.817e+004
450.209473 1.487e+004
451.190491 1.676e+004
452.167755 1.554e+004
452.251648 2.848e+004
453.252106 1.196e+004
455.269836 1.101e+004
456.187897 1.105e+004
458.226471 2.375e+004
460.217987 2.077e+004
465.179016 1.18e+004
466.244629 1.396e+004
467.227173 3.53e+004
468.227234 9334
469.201141 9461
470.260742 3.4e+004
473.705658 1.341e+004
476.257904 1.339e+004
478.230957 1.804e+004
485.257599 3.284e+004
486.237427 9025
491.236450 1.334e+004
492.270447 1.618e+004
497.248962 2.034e+004
498.257477 2.232e+004
502.270477 1.361e+004
517.248474 1.147e+004
520.277283 1.579e+004
522.258972 1.401e+004
526.219116 9036
526.325378 2.651e+004
527.350769 2.199e+004
529.288879 1.041e+004
530.222107 1.19e+004
532.283081 1.898e+004
533.270325 1.577e+004
534.266602 1.4e+004
536.202515 1.979e+004
536.291016 3.311e+004
537.152222 2.244e+004
537.722717 1.546e+004
539.213257 1.258e+004
541.279236 3.135e+004
542.272583 1.348e+004
546.275757 1.546e+004
550.291504 1.229e+004
557.282593 1.176e+004
559.269409 1.289e+004
560.268372 3.336e+004
561.270447 2.922e+004
563.275085 1.081e+004
565.330139 1.292e+004
569.284973 2.327e+004
569.775024 1.163e+004
578.274902 1.242e+004
579.301086 1.281e+004
581.303772 1.553e+004
584.295471 3.081e+004
587.277222 1.276e+004
588.330505 2.004e+004
589.270142 1.16e+004
591.270264 1.05e+004
593.268860 1.905e+004
599.301514 1.498e+004
606.304871 1.011e+004
606.826660 1.208e+004
610.285034 1.681e+004
611.310425 1.586e+004
616.354553 1.495e+004
617.315430 1.419e+004
618.311157 1.205e+004
619.287293 1.201e+004
621.309021 1.281e+004
622.272522 1.168e+004
625.376831 1.949e+004
626.406555 2.143e+004
628.312500 1.392e+004
630.323731 1.024e+004
630.824341 2.661e+004
631.316162 2.023e+004
634.320129 1.233e+004
637.258667 1.416e+004
639.311890 1.176e+004
645.322144 1.533e+004
650.356140 1.458e+004
654.261719 3.361e+004
657.309326 1.78e+004
659.347229 1.811e+004
660.335510 3.012e+004
661.323853 3.131e+004
664.305237 1.645e+004
667.275207 1.919e+004
668.305908 2.291e+004
669.315002 1.63e+004
669.796082 1.175e+004
670.321289 1.134e+004
672.296936 2.375e+004
673.290100 1.632e+004
680.347412 1.524e+004
681.298096 2.329e+004
685.320618 1.208e+004
687.238769 2.039e+004
688.350403 1.516e+004
689.336060 1.925e+004
692.371216 1.374e+004
695.343811 1.751e+004
696.344055 1.688e+004
698.332519 1.469e+004
701.334656 1.126e+004
703.332825 2.048e+004
705.328064 2.984e+004
706.359009 1.12e+004
708.359497 1.276e+004
712.372315 1.446e+004
715.344604 1.447e+004
717.384033 2.145e+004
718.298767 3.282e+004
722.331482 3.068e+004
724.348633 1.413e+004
725.346863 2.81e+004
726.352112 3.169e+004
727.331238 1.754e+004
728.367127 1.363e+004
729.375183 2.444e+004
729.846863 2.054e+004
730.391235 1.744e+004
730.865784 1.537e+004
731.350098 1.185e+004
732.343018 3.503e+004
733.360352 1.632e+004
734.350952 2.008e+004
735.351868 2.364e+004
736.350708 1.327e+004
737.353516 3.456e+004
737.849304 2.426e+004
741.366211 2.055e+004
742.371033 1.589e+004
743.377380 3.233e+004
743.859253 2.007e+004
744.375427 1.56e+004
744.896179 1.611e+004
745.395264 2.611e+004
747.365967 2.036e+004
752.900879 1.89e+004
753.386902 3.072e+004
755.860168 3.147e+004
756.353394 2.783e+004
757.348572 1.872e+004
759.376343 4.023e+004
760.402405 1.626e+004
765.407349 1.935e+004
766.338684 4.267e+004
768.338989 1.777e+004
772.372375 1.818e+004
773.364502 2.215e+004
776.372315 1.613e+004
777.404419 4.702e+004
778.399109 3.171e+004
781.406250 3.054e+004
782.416260 1.368e+004
788.385620 1.327e+004
791.379883 4.17e+004
792.374817 3.96e+004
793.389893 2.034e+004
796.397827 2.223e+004
798.366333 1.408e+004
800.919373 4.129e+004
801.397644 3.024e+004
802.390015 1.344e+004
803.431397 1.561e+004
804.383606 2.309e+004
805.359314 1.649e+004
806.372437 4.243e+004
807.384888 3.378e+004
808.402039 3.157e+004
811.396728 1.857e+004
813.434998 4.454e+004
814.418335 2.988e+004
815.435486 1.632e+004
827.378113 1.365e+004
828.387817 1.556e+004
829.377869 1.369e+004
830.393799 2.218e+004
831.389771 2.313e+004
832.395447 2.322e+004
833.424377 1.655e+004
834.420410 1.522e+004
838.412231 1.486e+004
839.373657 1.644e+004
842.414795 1.895e+004
843.451660 1.995e+004
845.415466 1.481e+004
846.437317 3.073e+004
848.437256 1.473e+004
849.434265 4.069e+004
850.400452 3.814e+004
851.917114 1.511e+004
853.443665 4.658e+004
854.423889 1.57e+004
856.437744 3.36e+004
857.382690 4.613e+004
863.419434 1.471e+004
865.416260 4.454e+004
866.418518 3.329e+004
867.427368 3.854e+004
868.407654 1.533e+004
871.404602 3.654e+004
872.401123 1.633e+004
874.440979 1.594e+004
877.431641 1.851e+004
879.433533 3.104e+004
881.409180 1.722e+004
882.382690 1.708e+004
884.388733 1.919e+004
885.407166 3.161e+004
886.444519 3.727e+004
890.461670 2.392e+004
898.416260 2.122e+004
899.426453 1.905e+004
900.404419 1.596e+004
904.397217 2.266e+004
909.420532 2.161e+004
913.450012 2.041e+004
917.986633 2.677e+004
918.458374 2.974e+004
919.437988 2.992e+004
920.475525 1.965e+004
922.411377 2.365e+004
923.422485 1.658e+004
926.460998 1.715e+004
928.432983 2.292e+004
935.470093 2.362e+004
939.455872 1.47e+004
940.478882 1.964e+004
941.464600 1.953e+004
943.469299 1.712e+004
946.501953 5.035e+004
946.991821 2.496e+004
947.424683 3.781e+004
950.467346 1.721e+004
951.463318 1.862e+004
953.458984 2.782e+004
954.478394 2.372e+004
954.929688 1.627e+004
955.442322 2.326e+004
958.496643 1.904e+004
959.423706 1.339e+004
961.460327 2.253e+004
962.977112 1.49e+004
963.481262 2.469e+004
968.444580 1.608e+004
969.512024 4.844e+004
970.507996 2.284e+004
972.479004 3.085e+004
974.487854 2.749e+004
976.487244 4.221e+004
977.502136 2.179e+004
979.435547 5.301e+004
980.448975 4.134e+004
982.465088 1.678e+004
983.491272 1.771e+004
988.491821 1.791e+004
989.468567 3.384e+004
990.496521 4.162e+004
992.493469 4.161e+004
993.469238 3.695e+004
995.467468 1.746e+004
996.462219 1.678e+004
998.482178 3.34e+004
999.495117 1.671e+004
1000.465515 1.623e+004
1001.499023 2.07e+004
1002.015137 1.869e+004
1002.485229 1.575e+004
1003.537842 2.112e+004
1004.498413 1.806e+004
1005.948669 2.248e+004
1006.521362 1.951e+004
1007.025024 1.997e+004
1007.498352 1.599e+004
1008.440186 1.656e+004
1009.431091 1.521e+004
1011.502625 2.021e+004
1012.500061 3.087e+004
1014.467224 3.295e+004
1016.502319 1.647e+004
1017.488281 1.455e+004
1018.493042 1.991e+004
1019.522827 1.871e+004
1021.486816 1.646e+004
1026.473877 1.743e+004
1039.528931 2.203e+004
1045.563232 1.819e+004
1047.466064 3.065e+004
1055.972046 3.477e+004
1056.485474 3.168e+004
1060.038452 2.184e+004
1062.484009 2.178e+004
1067.532959 3.495e+004
1070.473267 3.836e+004
1072.496338 3.69e+004
1074.498657 2.002e+004
1076.504395 2.157e+004
1081.495483 3.92e+004
1084.511963 2.114e+004
1088.040894 2.24e+004
1088.533081 2.064e+004
1089.523682 3.691e+004
1090.515747 3.383e+004
1091.507935 2.531e+004
1093.508911 2.511e+004
1099.529175 2.776e+004
1100.015137 2.543e+004
1101.565186 3.046e+004
1106.523804 3.005e+004
1107.477051 2.272e+004
1108.496704 2.251e+004
1116.552856 1.927e+004
1117.574707 1.899e+004
1121.534546 2.085e+004
1123.542358 3.193e+004
1149.544556 3.939e+004
1164.565430 2.759e+004
1171.579224 1.815e+004
1175.545898 2.134e+004
1178.657105 3.844e+004
1191.579468 2.238e+004
1203.580078 3.981e+004
1204.596191 2.837e+004
1217.582520 2.313e+004
1252.610718 2.318e+004
1263.589966 3.118e+004
1276.588867 2.727e+004
1277.590576 2.686e+004
1291.647217 2.331e+004
1300.623901 2.249e+004
1319.634033 3.187e+004
1333.606567 2.227e+004
1334.633911 2.429e+004
1335.656738 2.639e+004
1359.685669 2.702e+004
1376.684814 2.963e+004
1390.670532 3.206e+004
1391.650635 2.578e+004
1404.605347 2.154e+004
END IONS
