# Supplementary material for: Fluorine-Containing Drug Administration in Rats Results in Fluorination of Selected Proteins in Liver and Brain Tissue
Source: Int J Mol Sci. 2022 Apr 11;23(8):4202. doi: 10.3390/ijms23084202 (PMC9028303; doi:10.3390/ijms23084202)
Supplement: Supplementary file 1 [file ijms-23-04202-s001.zip › Supplementary material/brain-VIESTQDLGNDLAGVLALQR.mgf]

BEGIN IONS
CHARGE=3+
PEPMASS=710.710999
RTINSECONDS=4397.20003416634
SCANS=100310
TITLE=controllerType=0 controllerNumber=1 scan=100310
136.076294 7.864e+005
213.160751 4.369e+005
342.204529 1.462e+005
487.301697 4.963e+005
599.358582 4.038e+005
618.342712 1.155e+006
774.434204 1.633e+006
845.472229 1.368e+006
958.561951 1.664e+005
1029.599731 1.501e+005
1172.550659 2.809e+005
1244.635498 1.29e+005
1390.767700 3.642e+004
1472.742798 2.989e+004
185.165634 7.22e+005
216.098862 3.426e+005
345.141296 1.014e+005
422.242279 2.147e+005
535.331360 9.685e+004
619.345886 2.972e+005
775.437317 5.778e+005
846.476257 5.39e+005
960.368652 1.246e+005
1073.576904 9.298e+004
1131.464722 1.584e+005
1245.649658 7.954e+004
1357.730347 2.546e+004
1414.709595 2.665e+004
120.081383 5.377e+005
224.042267 2.37e+005
405.254364 1.002e+005
416.264435 2.118e+005
543.208923 9.199e+004
648.414978 1.277e+005
717.416260 3.768e+005
886.458740 1.709e+005
959.565857 8.098e+004
1103.665283 6.888e+004
1204.704224 1.49e+005
1293.715576 3.458e+004
1358.748413 2.392e+004
1473.768311 2.17e+004
129.102875 3.464e+005
287.100006 2.014e+005
400.185272 9.227e+004
488.305054 9.636e+004
600.365234 8.941e+004
643.265991 7.652e+004
773.371521 3.151e+005
902.533142 1.491e+005
972.582459 6.888e+004
1074.582764 6.732e+004
1173.549683 1.415e+005
1227.632813 3.082e+004
1391.784546 2.244e+004
175.119904 3.359e+005
303.178742 1.369e+005
399.240204 6.98e+004
432.172058 9.126e+004
512.273926 7.673e+004
656.282959 7.092e+004
776.438660 1.349e+005
830.510803 1.477e+005
942.365173 5.356e+004
1017.542969 6.616e+004
1130.463867 1.297e+005
1285.639160 2.987e+004
1315.634277 1.887e+004
201.124329 2.024e+005
239.103745 1.362e+005
359.170532 6.717e+004
458.226593 8.354e+004
515.204590 7.349e+004
620.346375 7.034e+004
718.418945 1.284e+005
901.544922 1.319e+005
1000.575195 5.182e+004
1030.624634 6.515e+004
1205.701294 9.419e+004
1246.655884 2.382e+004
1396.677612 1.767e+004
147.113449 2.019e+005
242.151733 1.165e+005
341.143829 6.088e+004
472.247315 8.194e+004
561.212036 7.2e+004
658.339416 6.899e+004
747.482239 1.235e+005
847.476135 1.194e+005
943.497253 4.92e+004
1086.655518 3.978e+004
1155.530762 7.376e+004
1210.662964 1.784e+004
182.082123 1.934e+005
275.172424 1.086e+005
317.146057 5.725e+004
468.250183 7.562e+004
571.343384 6.844e+004
674.297546 5.846e+004
797.464905 1.069e+005
868.449951 8.011e+004
1001.578430 4.705e+004
1044.453125 3.915e+004
1192.652832 6.829e+004
110.071838 1.551e+005
286.152161 1.073e+005
399.148865 5.637e+004
509.274750 6.692e+004
588.387451 5.653e+004
628.294373 5.433e+004
762.456665 1.061e+005
860.572205 7.427e+004
961.406921 4.381e+004
1021.477295 3.744e+004
1159.634277 6.345e+004
159.092392 1.431e+005
244.093002 1.013e+005
357.176788 5.503e+004
423.246887 6.234e+004
545.259522 5.474e+004
694.344849 5.133e+004
779.459656 8.516e+004
831.331726 6.823e+004
988.631531 4.26e+004
1014.498962 3.615e+004
1132.464111 5.95e+004
110.080719 1.282e+004
112.076569 2.432e+004
112.087105 2.147e+004
113.072235 1.163e+004
115.086922 6.174e+004
116.071449 3.503e+004
119.049889 3.406e+004
119.081902 1.701e+004
121.084679 5.079e+004
126.055916 5.781e+004
126.065544 1.027e+004
127.051048 1.92e+004
127.087380 1.165e+004
128.107971 1.513e+004
129.066788 5.978e+004
129.115082 1.698e+004
130.051361 1.627e+004
130.066513 3.278e+004
130.086914 9.303e+004
130.106644 1.656e+004
131.118393 2.363e+004
132.080277 1.397e+004
133.061554 1.566e+004
134.993881 3.56e+004
137.079880 3.328e+004
141.066681 1.812e+004
141.102539 4.869e+004
143.082245 4.248e+004
143.118805 3.736e+004
144.078552 1.165e+004
145.097961 1.676e+004
147.060349 1.01e+004
147.077698 2.362e+004
148.078125 9446
148.117371 1.74e+004
150.058960 9683
154.275391 9446
155.046158 1.521e+004
155.082459 2.9e+004
155.118927 3.235e+004
157.097061 2.445e+004
157.134216 1.02e+005
158.093521 4.026e+004
159.077072 2.352e+004
159.111481 1.91e+004
160.144119 8074
164.035233 2.09e+004
165.055023 6.785e+004
166.061844 1.204e+004
167.082275 2.314e+004
167.119186 2.334e+004
169.097778 6.193e+004
169.135117 3.703e+004
170.061890 1.414e+004
171.077713 3.958e+004
171.113007 7.97e+004
172.072357 8.482e+004
173.093140 1.824e+004
173.129593 9.528e+004
174.059204 1.265e+004
174.131790 1.566e+004
175.073593 9972
175.090088 2.822e+004
176.122879 1.277e+004
177.104126 1.042e+004
181.061798 1.248e+005
181.097290 5.291e+004
181.115540 1.294e+004
183.077133 1.263e+004
183.114212 5.966e+004
183.150055 6.731e+004
184.110870 1.057e+004
185.093887 3.454e+004
185.130158 7.296e+004
186.089279 1.91e+004
186.125626 3.238e+004
186.169678 7.064e+004
187.088684 3.093e+004
187.108810 2.59e+004
187.145096 3.472e+004
188.104782 1.863e+004
189.087830 2.973e+004
190.036560 1.045e+004
191.118866 3.029e+004
192.069809 3.364e+004
192.122543 1.211e+004
193.098160 1.07e+005
195.077011 2.394e+004
195.112961 5.127e+004
197.129730 5.234e+004
198.088623 4.656e+004
198.125641 1.228e+004
199.072586 9.868e+004
199.109268 4.329e+004
199.181335 1.23e+005
200.106140 1.71e+004
200.141678 3.152e+004
201.088471 1.826e+004
201.145996 1.716e+004
202.083542 2.271e+004
202.127152 1.974e+004
203.086151 4.004e+004
203.122696 4.35e+004
204.135529 1.047e+005
205.098770 2.482e+004
207.113663 1.117e+004
211.054871 2.498e+004
211.145065 2.79e+004
212.067825 1.06e+004
212.104248 5.801e+004
212.143448 1.261e+004
213.051773 1.713e+004
213.087448 5.392e+004
214.161636 5.417e+004
215.139053 7.015e+004
217.083038 3.892e+004
217.106186 1.543e+004
217.136078 4.584e+004
219.085236 1.369e+004
219.114212 4.054e+004
219.150940 1.442e+004
221.093552 6.21e+004
221.129623 2.241e+004
222.127564 1.259e+004
223.108215 1.087e+004
224.068451 2.013e+004
225.025436 2.072e+004
225.124069 2.368e+004
226.037720 1.509e+004
226.084106 2.061e+004
226.120178 4.643e+004
226.157089 4.459e+004
227.064743 1.551e+004
227.104416 3.895e+004
227.177536 7.163e+004
228.136200 7.137e+004
229.119492 9.171e+004
230.079758 8.327e+004
230.113220 7.927e+004
231.117645 3.084e+004
233.096802 2.009e+004
233.166168 7.137e+004
234.125061 1.982e+004
235.111725 1.233e+004
237.125549 1.383e+004
238.083679 2.088e+004
238.123154 1.698e+004
240.099167 2.718e+004
240.135468 4.734e+004
242.079620 1.272e+004
243.135452 8.364e+004
243.639496 1.347e+004
244.135788 2.705e+004
244.167602 2.663e+004
245.099442 1.732e+004
245.131470 2.381e+004
246.127380 1.379e+004
246.183136 4.513e+004
248.162338 5.057e+004
249.125153 4.171e+004
249.162460 2.632e+004
251.102676 5.322e+004
251.150894 1.267e+004
252.062759 1.468e+004
252.102280 1.032e+004
252.136719 1.484e+004
254.117127 1.15e+004
254.151504 1.628e+004
255.149200 2.685e+004
257.127899 1.126e+004
258.109924 4.538e+004
258.144440 1.704e+004
259.092011 1.156e+004
260.199036 1.773e+004
261.160034 3.851e+004
262.119751 1.76e+004
264.098602 1.647e+004
265.120789 1.188e+004
266.152954 2.746e+004
267.113892 1.377e+004
267.148590 9871
268.137024 1.893e+004
268.170349 1.342e+004
269.090576 2.203e+004
269.126739 3.063e+004
269.188934 1.137e+004
270.073761 3.57e+004
270.148499 1.911e+004
270.183838 1.426e+004
271.142975 1.26e+004
272.176331 6.597e+004
274.120026 4.642e+004
275.107117 1.049e+004
276.176575 1.187e+004
277.120972 2.333e+004
277.155304 1.294e+004
279.097900 4.638e+004
279.172638 1.232e+004
280.204071 1.094e+004
281.125702 9695
282.111084 4.354e+004
283.144104 1.786e+004
283.178070 1.022e+004
284.127197 3.817e+004
285.120606 1.883e+004
285.159027 2.3e+004
287.136017 8613
288.102112 2.097e+004
288.138519 4.171e+004
288.204834 1.717e+004
290.147430 1.301e+004
292.131470 2.316e+004
292.169250 1.967e+004
294.145019 1.179e+004
294.182709 1.415e+004
296.198669 2.593e+004
297.156158 1.986e+004
298.140655 1.333e+004
299.135834 3.572e+004
299.174683 2.488e+004
300.121277 6.483e+004
300.153503 1.394e+004
300.160461 2.116e+004
301.117889 1.576e+004
301.157196 1.276e+004
304.131988 1.368e+004
304.178803 1.865e+004
306.150696 9897
308.161133 1.233e+004
308.200104 2.496e+004
309.675323 2.629e+004
310.103516 1.116e+004
310.176727 1.439e+004
311.172760 1.989e+004
312.156372 4.565e+004
313.189880 1.486e+004
314.212128 2.002e+004
316.168762 4.404e+004
318.133179 1.117e+004
322.189911 1.783e+004
324.139404 3.857e+004
324.191650 1.33e+004
325.189728 3.216e+004
326.245789 1.811e+004
327.131958 2.902e+004
327.245300 1.293e+004
328.119232 1.624e+004
328.188751 2.178e+004
329.186798 1.339e+004
330.180115 3.044e+004
331.136993 1.158e+004
331.185455 1.586e+004
333.208221 1.845e+004
337.148804 1.232e+004
337.193115 1.773e+004
339.208588 1.691e+004
340.145386 1.469e+004
340.189575 2.955e+004
341.223663 2.069e+004
343.160431 2.135e+004
343.205780 3.257e+004
344.162476 3.542e+004
346.142792 1.424e+004
348.707519 2.539e+004
353.185913 1.992e+004
354.178589 1.835e+004
355.164124 4.366e+004
356.158814 1.033e+004
357.106537 2.764e+004
358.173279 2.054e+004
359.116943 2.137e+004
359.265228 2.805e+004
360.161896 1.697e+004
362.175903 1.14e+004
363.168304 1.98e+004
369.183533 1.639e+004
371.192779 3.071e+004
372.192474 2.529e+004
374.245300 1.415e+004
377.256470 3.728e+004
381.137054 1.578e+004
381.731506 2.591e+004
382.173004 1.328e+004
383.160797 3.278e+004
384.217834 1.188e+004
385.202271 1.981e+004
387.197174 3.519e+004
389.220123 4.536e+004
390.231659 1.489e+004
391.167023 1.526e+004
392.162903 1.35e+004
393.144745 1.864e+004
395.180908 3.831e+004
396.156799 1.021e+004
397.132568 1.209e+004
398.238434 1.275e+004
401.186340 3.014e+004
402.162079 1.986e+004
402.221344 1.53e+004
406.255127 1.586e+004
407.229706 1.741e+004
410.171570 1.844e+004
411.158905 2.289e+004
411.225800 5.624e+004
413.204834 1.517e+004
414.160156 2.486e+004
417.266937 3.854e+004
419.194702 3.671e+004
420.218262 1.287e+004
422.310150 1.59e+004
424.257782 1.308e+004
426.198822 1.507e+004
427.189636 1.507e+004
428.183289 2.98e+004
429.169373 1.701e+004
429.237030 5.461e+004
430.226379 5.561e+004
432.236877 1.487e+004
434.244812 1.98e+004
436.218201 1.063e+004
437.189423 1.731e+004
439.212494 1.023e+004
440.221771 1.507e+004
440.739044 1.482e+004
441.208435 1.014e+004
443.728851 1.319e+004
444.239990 1.764e+004
445.203674 1.474e+004
445.279358 1.443e+004
446.193573 3.498e+004
449.194244 1.682e+004
454.228729 3.572e+004
455.224029 1.707e+004
456.244080 3.577e+004
457.246552 1.307e+004
459.231415 2.29e+004
460.313812 4.411e+004
466.219330 1.666e+004
467.253448 1.456e+004
469.195129 1.158e+004
470.274994 3.94e+004
471.219330 1.172e+004
471.759216 3.9e+004
473.245758 2.305e+004
474.311493 1.401e+004
481.233948 1.642e+004
484.242340 2.24e+004
485.272003 2.423e+004
486.248047 1.593e+004
490.235260 1.229e+004
494.257599 3.431e+004
496.258575 1.47e+004
497.210541 1.022e+004
498.262909 6.002e+004
499.260773 4.09e+004
500.266724 3.604e+004
500.783935 2.099e+004
501.294281 1.672e+004
502.305695 6.203e+004
503.305237 1.602e+004
504.177429 2.224e+004
505.159454 1.371e+004
507.196442 1.148e+004
509.778046 2.994e+004
510.229492 1.614e+004
511.225433 1.414e+004
513.271240 3.842e+004
516.217346 1.893e+004
517.256043 2.979e+004
519.292786 1.544e+004
522.183411 1.438e+004
522.276245 1.392e+004
523.260437 1.191e+004
525.190491 1.863e+004
525.283142 1.464e+004
526.180298 1.584e+004
526.290466 1.535e+004
527.249390 4.27e+004
528.248962 2.117e+004
529.294006 1.894e+004
530.282227 4.015e+004
531.295959 3.054e+004
533.272644 1.651e+004
534.279602 2.872e+004
536.320435 3.58e+004
539.287720 1.498e+004
541.262756 1.689e+004
542.222290 2.27e+004
543.304627 3.159e+004
544.204163 2.943e+004
544.794739 2.295e+004
546.264038 1.681e+004
547.307922 1.696e+004
552.301025 1.258e+004
553.298035 2.518e+004
554.303406 1.507e+004
557.300232 3.964e+004
559.276733 2.171e+004
560.240112 1.503e+004
562.216309 1.575e+004
564.273743 1.43e+004
566.275757 1.292e+004
567.297363 1.963e+004
568.286621 1.041e+004
568.767517 1.243e+004
569.247681 1.827e+004
571.579834 1.135e+004
572.313599 4.034e+004
576.303833 1.233e+004
577.770386 2.345e+004
578.274475 3.146e+004
580.327576 2.357e+004
582.284424 1.641e+004
583.268433 1.752e+004
584.276550 1.591e+004
585.324829 4.21e+004
586.332031 1.367e+004
586.780396 4.489e+004
587.284729 3.918e+004
592.299744 1.318e+004
595.292236 1.865e+004
596.320496 1.249e+004
597.326660 1.808e+004
601.318909 4.471e+004
602.305542 2.535e+004
603.336487 2.462e+004
604.318543 1.216e+004
605.300720 1.587e+004
607.306519 1.968e+004
609.299011 1.652e+004
610.286499 1.742e+004
611.283691 2.174e+004
612.302856 1.379e+004
613.322144 1.795e+004
614.364014 3.135e+004
622.333618 2.764e+004
623.315735 1.184e+004
624.339050 1.826e+004
625.251282 2.03e+004
625.367248 1.9e+004
626.239929 3.125e+004
626.355286 1.815e+004
627.308960 4.672e+004
629.301636 2.374e+004
636.303894 1.342e+004
637.312256 1.263e+004
638.281433 2.801e+004
638.829529 1.123e+004
639.274109 1.914e+004
640.341675 4.956e+004
641.325623 1.828e+004
644.340637 2.318e+004
645.338989 3.157e+004
646.332459 2.211e+004
649.239990 2.92e+004
649.422913 4.86e+004
652.337036 2.089e+004
653.343567 3.198e+004
653.881775 3.231e+004
654.380371 2.821e+004
655.314758 3.204e+004
659.342957 2.27e+004
664.322632 1.419e+004
665.276856 1.692e+004
665.402893 4.136e+004
666.378540 3.67e+004
667.369812 1.449e+004
670.386780 4.603e+004
671.371887 1.543e+004
672.341309 1.515e+004
673.320618 2.427e+004
675.313538 1.812e+004
676.325256 1.573e+004
679.345154 1.498e+004
682.416016 1.664e+004
683.399719 2.355e+004
684.392334 3.225e+004
685.395935 2.289e+004
692.287842 2.172e+004
693.358887 4.44e+004
695.879517 3.174e+004
696.393127 1.763e+004
699.404419 1.522e+004
700.370850 3.756e+004
701.368469 3.686e+004
707.352966 1.392e+004
709.312805 2.04e+004
709.860229 1.484e+004
713.437866 1.394e+004
714.350403 2.189e+004
715.352600 1.904e+004
716.329163 2.087e+004
719.420776 2.638e+004
720.351502 1.341e+004
722.357605 1.38e+004
726.353577 1.867e+004
728.363403 1.689e+004
731.328369 2.727e+004
737.354919 4.063e+004
738.373779 2.4e+004
739.380127 1.849e+004
740.393188 1.462e+004
741.414734 2.282e+004
742.432739 1.118e+004
743.453247 1.726e+004
744.314514 4.583e+004
744.472717 3.344e+004
745.473389 1.289e+004
748.494812 6.371e+004
750.399292 1.542e+004
751.376038 2.01e+004
754.387146 3.727e+004
755.362488 7.138e+004
756.355225 5.235e+004
757.411743 5.202e+004
758.403992 3.065e+004
763.452759 4.097e+004
767.418152 1.697e+004
769.383667 2.045e+004
770.386963 1.313e+004
771.385193 3.637e+004
772.390137 3.05e+004
777.288879 1.685e+004
778.261719 4.551e+004
780.446045 2.244e+004
783.464478 1.388e+004
784.437256 2.758e+004
785.409668 1.898e+004
786.419556 2.752e+004
787.398438 4.108e+004
795.309387 2.086e+004
798.465759 2.048e+004
800.478638 5.252e+004
801.474670 2.23e+004
804.455322 1.907e+004
805.444946 2.841e+004
810.380615 1.428e+004
812.398865 1.562e+004
813.433106 3.497e+004
814.461426 2.127e+004
816.422974 1.508e+004
823.431457 1.827e+004
825.418884 2.242e+004
828.440918 3.833e+004
829.448791 3.392e+004
831.525452 2.388e+004
832.355835 1.513e+004
839.398804 1.651e+004
840.473206 2.914e+004
841.438354 2.926e+004
842.425232 1.912e+004
843.433838 1.713e+004
844.424011 2.36e+004
848.459900 2.206e+004
849.467529 3.728e+004
849.981323 2.321e+004
850.435242 5.219e+004
851.431824 4.044e+004
852.462097 1.448e+004
855.453003 3.235e+004
856.554504 2.095e+004
857.558044 3.503e+004
858.577881 1.966e+004
861.574097 4.413e+004
863.407837 1.728e+004
867.464661 2.455e+004
869.434387 4.972e+004
874.427368 1.761e+004
881.448242 2.17e+004
884.474670 1.871e+004
885.477417 3.629e+004
887.460266 6.269e+004
888.474426 2.009e+004
890.410828 2.029e+004
891.387451 3.225e+004
892.413696 1.833e+004
894.412720 5.584e+004
895.419006 2.006e+004
899.451416 2.081e+004
903.524902 3.678e+004
913.531860 1.72e+004
920.493469 1.918e+004
925.459656 3.113e+004
926.440430 1.42e+004
927.453003 1.75e+004
930.533264 1.527e+004
944.455566 3.302e+004
946.539368 1.846e+004
947.491211 1.987e+004
954.456238 1.626e+004
965.509338 1.939e+004
968.490418 1.805e+004
971.616028 3.775e+004
979.524597 1.795e+004
997.497375 1.67e+004
999.528748 1.49e+004
1002.576599 2.259e+004
1004.484314 1.94e+004
1013.508667 1.933e+004
1015.505310 2.325e+004
1018.543213 3.039e+004
1025.462524 2.854e+004
1028.574707 3.075e+004
1038.448242 1.798e+004
1040.531738 2.331e+004
1043.463623 3.286e+004
1055.487183 3.213e+004
1056.481201 1.688e+004
1057.514648 3.286e+004
1058.530884 3.11e+004
1071.602905 1.888e+004
1075.568481 2.191e+004
1088.584961 3.26e+004
1104.652832 3.234e+004
1126.521606 1.974e+004
1127.538086 2.177e+004
1136.547852 2.812e+004
1137.541138 2.239e+004
1154.546997 5.559e+004
1156.558838 2.912e+004
1161.531006 1.872e+004
1170.607178 1.718e+004
1174.579346 4.072e+004
1175.634644 2.155e+004
1187.631714 4.765e+004
1188.645630 2.671e+004
1193.664795 4.587e+004
1194.614868 1.791e+004
1209.676025 3.44e+004
END IONS
