# Supplementary material for: Fluorine-Containing Drug Administration in Rats Results in Fluorination of Selected Proteins in Liver and Brain Tissue
Source: Int J Mol Sci. 2022 Apr 11;23(8):4202. doi: 10.3390/ijms23084202 (PMC9028303; doi:10.3390/ijms23084202)
Supplement: Supplementary file 1 [file ijms-23-04202-s001.zip › Supplementary material/liver-GASIPQFTNSPTMVIMVGLPAR.mgf]

BEGIN IONS
CHARGE=2+
PEPMASS=1153.1052
RTINSECONDS=3909.27024
SCANS=65084
TITLE=controllerType=0 controllerNumber=1 scan=65084
115.087059 7.208e+004
226.118744 3.415e+005
343.207672 1.082e+005
474.235016 3.635e+004
513.314148 9.932e+004
612.383057 3.828e+004
743.428040 5.093e+004
856.520142 6.173e+004
955.571167 4.1e+004
1086.588745 3.005e+004
1187.662476 2.263e+004
1284.719116 2.735e+005
1371.748657 1.006e+005
1485.794556 8.858e+004
1586.844849 1.271e+005
1733.930298 6.125e+004
1862.914185 1.747e+004
1959.040161 7.809e+004
175.118988 6.612e+004
214.082001 9.549e+004
373.187470 9.519e+004
456.226288 2.703e+004
514.315979 2.673e+004
675.307861 3.318e+004
744.421875 2.558e+004
857.512390 2.229e+004
956.569885 1.362e+004
1087.623779 1.588e+004
1103.501831 1.23e+004
1285.719482 1.726e+005
1372.747681 6.69e+004
1486.796265 7.36e+004
1587.837646 8.943e+004
1734.908569 6.096e+004
1960.025757 6.413e+004
198.123245 6.096e+004
299.170837 4.152e+004
326.181824 4.231e+004
429.216400 2.331e+004
588.274597 1.859e+004
657.299255 2.02e+004
742.352783 1.218e+004
955.786682 9862
1093.563965 1.096e+004
1286.725708 5.578e+004
1373.745361 1.461e+004
1487.781128 2.254e+004
1588.807861 3.305e+004
1735.865234 1.742e+004
1961.005493 2.509e+004
138.055145 4.426e+004
232.092087 3.229e+004
327.167389 3.767e+004
414.238129 1.721e+004
513.234192 1.385e+004
613.391479 1.972e+004
794.355408 1.181e+004
1468.757935 1.434e+004
1569.824097 1.774e+004
1941.980225 1.109e+004
120.080742 4.148e+004
281.160156 3.162e+004
302.436737 1.487e+004
456.292938 1.585e+004
542.303467 1.29e+004
630.289856 1.407e+004
714.328003 1.091e+004
1570.816895 1.279e+004
101.071098 3.691e+004
227.121597 2.912e+004
344.208710 1.481e+004
457.213867 1.059e+004
511.245636 1.233e+004
658.281799 1.392e+004
136.075409 3.514e+004
278.112732 2.606e+004
317.182221 1.468e+004
401.224457 1.049e+004
571.250793 1.217e+004
640.268494 1.073e+004
196.071945 3.38e+004
224.041107 2.503e+004
374.189697 1.437e+004
552.267456 1.165e+004
629.335571 1.072e+004
173.127594 2.862e+004
204.086060 2.141e+004
311.136627 1.239e+004
624.290466 1.064e+004
110.071121 2.44e+004
243.144562 2.103e+004
328.168671 1.198e+004
104.016487 1.103e+004
104.053177 1.432e+004
108.500847 8734
122.070953 1.603e+004
122.654411 9044
124.024620 8332
126.054894 1.327e+004
129.065201 1.187e+004
129.102341 1.748e+004
147.112671 1.766e+004
150.065628 9998
155.117630 2.267e+004
157.060913 9400
159.090439 1.669e+004
167.081055 1.152e+004
168.064850 2.27e+004
169.097107 1.258e+004
170.326431 9946
183.148819 1.178e+004
186.089142 1.913e+004
193.064377 1.995e+004
197.128113 1.04e+004
198.086609 9152
199.108475 1.094e+004
201.122391 1.138e+004
202.082687 1.423e+004
211.144272 1.306e+004
216.097687 1.001e+004
229.115585 1.392e+004
235.152786 1.019e+004
242.114151 1.496e+004
263.148254 1.446e+004
264.908112 9858
270.109345 1.045e+004
276.131622 1.166e+004
283.141754 1.607e+004
285.119659 1.139e+004
292.131958 1.438e+004
300.174408 1.1e+004
359.167847 1.017e+004
END IONS
