# Supplementary material for: Fluorine-Containing Drug Administration in Rats Results in Fluorination of Selected Proteins in Liver and Brain Tissue
Source: Int J Mol Sci. 2022 Apr 11;23(8):4202. doi: 10.3390/ijms23084202 (PMC9028303; doi:10.3390/ijms23084202)
Supplement: Supplementary file 1 [file ijms-23-04202-s001.zip › Supplementary material/liver-LFATEATSDWLNANNVPATPVAWPSQEGQNPSLSSIR.mgf]

BEGIN IONS
CHARGE=3+
PEPMASS=1329.6572
RTINSECONDS=4113.52062
SCANS=69643
TITLE=controllerType=0 controllerNumber=1 scan=69643
197.128418 1.769e+005
268.165375 3.395e+005
375.234863 6.776e+004
462.267059 1.405e+005
537.301025 1.07e+005
627.288330 4.105e+004
759.435547 4.186e+005
873.480164 1.539e+005
936.437195 4.555e+004
1058.555298 2.547e+005
1187.595825 1.118e+005
1298.614258 3.268e+004
1315.641480 4.913e+004
1499.746460 9.658e+005
1501.732422 1.49e+005
1685.824951 1.484e+005
1756.838013 7.254e+004
1862.860230 1.54e+005
1952.968384 9.598e+004
2223.081787 2.486e+004
3480.744629 1.95e+004
169.097031 1.603e+005
270.144775 2.133e+005
369.213562 6.556e+004
454.244781 8.945e+004
519.297241 6.768e+004
615.310852 3.61e+004
750.377930 1.772e+005
843.415649 8.225e+004
918.416077 3.61e+004
1059.563477 1.011e+005
1188.617798 7.53e+004
1235.584717 2.685e+004
1316.631226 2.511e+004
1500.741577 5.47e+005
1502.729126 2.372e+004
1686.821655 1.112e+005
1757.861816 6.784e+004
1863.826538 4.421e+004
1953.978516 7.435e+004
2222.069336 2.176e+004
3482.116943 1.713e+004
169.133484 1.537e+005
252.135498 6.927e+004
313.151367 4.47e+004
426.247803 7.161e+004
514.225708 4.748e+004
662.379761 2.845e+004
760.440002 1.252e+005
843.922363 5.926e+004
977.495850 2.593e+004
1001.531921 4.166e+004
1104.492676 4.171e+004
1217.564575 2.604e+004
1384.658569 2.154e+004
1402.693604 1.291e+005
1687.801148 3.312e+004
1748.777222 2.668e+004
1954.982178 2.244e+004
175.119019 1.375e+005
233.165299 6.006e+004
302.136261 4.098e+004
466.265564 5.632e+004
575.348755 4.11e+004
605.236145 2.453e+004
750.870606 1.107e+005
874.475891 4.833e+004
937.437012 2.25e+004
1060.556885 2.183e+004
1122.505981 3.666e+004
1299.598999 2.152e+004
1385.641480 1.818e+004
1482.717651 7.969e+004
1668.796875 1.993e+004
1758.850220 2.484e+004
159.091324 1.263e+005
261.159332 5.322e+004
323.171173 4.093e+004
442.192902 4.797e+004
585.280090 3.77e+004
633.322815 2.391e+004
723.388977 7.186e+004
803.372864 3.803e+004
931.929993 2.237e+004
1019.473755 2.042e+004
1105.498169 2.949e+004
1218.557495 1.805e+004
1349.629761 1.767e+004
1403.692505 7.849e+004
120.080895 6.769e+004
295.139954 5.112e+004
389.144562 3.032e+004
448.254669 3.353e+004
509.304993 3.276e+004
603.281433 2.254e+004
741.305542 5.585e+004
856.446350 3.517e+004
975.435425 2.005e+004
1002.546509 2.024e+004
1116.501587 2.306e+004
1481.744629 5.963e+004
141.102264 4.812e+004
230.076798 4.075e+004
332.197906 2.88e+004
455.252289 3.002e+004
544.275940 3.276e+004
679.393799 2.146e+004
705.368713 4.543e+004
886.408997 2.386e+004
917.437134 1.998e+004
1089.503418 1.98e+004
1169.588135 2.305e+004
1483.709717 3.378e+004
101.071510 3.844e+004
226.118103 3.968e+004
400.184174 2.633e+004
414.201477 2.362e+004
555.297241 2.801e+004
639.329773 2.01e+004
716.355591 3.965e+004
834.401550 2.383e+004
981.425171 1.834e+004
1015.434448 1.704e+004
1189.589356 2.277e+004
1420.680176 3.126e+004
138.055161 3.68e+004
298.176056 3.402e+004
343.162170 2.595e+004
438.271973 2.339e+004
562.284546 2.064e+004
649.325928 1.998e+004
741.861023 3.781e+004
813.384582 2.182e+004
976.979614 1.737e+004
1102.531738 1.795e+004
1470.709717 1.893e+004
185.092041 3.006e+004
284.122528 3.076e+004
373.175018 2.549e+004
410.258637 2.119e+004
576.351379 1.964e+004
676.273560 1.961e+004
751.375244 3.579e+004
821.395752 2.101e+004
928.411743 1.623e+004
1484.688110 1.619e+004
126.054833 2.352e+004
130.064606 1.439e+004
155.080490 1.536e+004
157.097244 1.998e+004
158.093109 1.539e+004
160.095123 1.386e+004
165.888123 1.166e+004
168.065231 2.805e+004
170.060623 2.492e+004
170.135925 1.254e+004
171.113190 2.346e+004
173.092514 1.972e+004
186.088654 2.218e+004
186.123459 1.661e+004
187.087677 1.242e+004
199.107056 1.628e+004
202.082062 1.239e+004
204.086899 2.702e+004
209.092133 1.515e+004
213.086227 1.816e+004
215.139694 1.433e+004
216.096497 1.532e+004
219.112778 1.245e+004
226.154770 1.528e+004
228.134247 1.353e+004
230.129822 1.819e+004
231.098099 1.102e+004
242.149200 2.342e+004
244.032745 1.186e+004
252.160355 1.326e+004
254.150528 1.218e+004
256.143158 1.338e+004
258.125000 2.727e+004
269.169037 2.973e+004
270.177033 2.183e+004
271.147705 2.531e+004
280.165283 2.72e+004
286.173889 1.285e+004
287.174439 1.34e+004
288.203491 2.348e+004
299.173370 1.34e+004
300.166107 1.228e+004
302.440857 1.441e+004
324.190033 1.461e+004
325.190491 1.392e+004
329.146149 1.749e+004
345.138702 1.696e+004
351.202240 1.946e+004
376.236816 1.56e+004
397.205444 1.103e+004
398.127899 1.575e+004
415.155487 1.727e+004
415.232361 1.322e+004
424.184265 1.319e+004
433.242340 1.588e+004
440.235352 1.285e+004
443.185974 1.295e+004
456.229981 1.046e+004
463.266754 2.085e+004
467.264709 1.233e+004
468.237610 1.319e+004
472.198608 1.725e+004
486.254242 1.598e+004
499.220093 1.566e+004
502.225769 1.752e+004
516.243042 1.175e+004
538.301147 1.905e+004
554.246216 1.433e+004
561.228882 1.619e+004
567.271728 1.375e+004
568.272095 1.595e+004
588.303406 1.365e+004
628.273560 1.88e+004
656.301086 1.762e+004
684.351074 1.667e+004
687.307800 1.876e+004
690.290832 1.714e+004
695.385193 1.629e+004
698.357300 1.732e+004
706.384338 1.653e+004
714.314697 1.726e+004
717.348694 1.528e+004
719.385498 3.209e+004
724.271973 1.697e+004
724.397827 2.868e+004
734.363953 1.943e+004
742.375305 2.899e+004
773.319763 1.905e+004
785.358032 2.293e+004
788.356567 3.154e+004
796.346069 1.581e+004
844.392456 1.974e+004
END IONS
