# Supplementary material for: Fluorine-Containing Drug Administration in Rats Results in Fluorination of Selected Proteins in Liver and Brain Tissue
Source: Int J Mol Sci. 2022 Apr 11;23(8):4202. doi: 10.3390/ijms23084202 (PMC9028303; doi:10.3390/ijms23084202)
Supplement: Supplementary file 1 [file ijms-23-04202-s001.zip › Supplementary material/liver-VIESTQDLGNDLAGVLALQR.mgf]

BEGIN IONS
CHARGE=2+
PEPMASS=1065.5538
RTINSECONDS=3610.13196
SCANS=59196
TITLE=controllerType=0 controllerNumber=1 scan=59196
185.164764 2.281e+005
213.159515 2.078e+005
342.204498 7.559e+004
487.300140 9.404e+004
543.203369 2.539e+004
618.340393 1.448e+005
774.430786 1.475e+005
845.465454 1.293e+005
958.549255 1.61e+005
1073.578247 8.805e+004
1187.619995 8.569e+004
1244.639282 2.694e+005
1357.729370 1.321e+005
1472.752686 9.215e+004
1600.769531 3.369e+004
1601.795532 3.871e+004
1701.845215 1.561e+004
175.118942 1.538e+005
216.097794 6.249e+004
303.177399 7.323e+004
416.259369 4.29e+004
545.256531 1.74e+004
619.337707 2.905e+004
775.437805 4.961e+004
846.460877 4.098e+004
959.551697 6.41e+004
1074.565674 3.446e+004
1188.609131 3.834e+004
1245.640503 1.511e+005
1358.722290 7.77e+004
1473.748535 6.831e+004
1583.750488 2.618e+004
1788.866699 1.518e+004
129.102142 9.921e+004
244.092545 5.575e+004
345.138306 4.495e+004
432.170532 3.605e+004
561.210449 1.715e+004
601.312012 2.188e+004
717.399719 2.719e+004
960.563904 1.607e+004
1037.478516 1.148e+004
1170.594605 1.205e+004
1246.637451 3.735e+004
1359.711060 1.965e+004
1455.732300 1.934e+004
1584.742310 1.885e+004
1702.822876 1.513e+004
110.071457 9.074e+004
243.133530 4.263e+004
347.136688 2.469e+004
428.177673 2.307e+004
583.274353 1.452e+004
674.290344 1.514e+004
773.361267 1.933e+004
1056.528198 1.068e+004
1227.607422 2.912e+004
1340.670410 1.785e+004
1456.707153 1.535e+004
1789.850952 1.33e+004
136.075470 6.85e+004
230.113174 4.016e+004
396.150848 2.345e+004
490.154907 1.856e+004
512.270935 1.413e+004
656.283142 1.457e+004
738.334900 1.247e+004
1339.727051 1.279e+004
120.081055 6.016e+004
201.123306 3.937e+004
317.145355 2.03e+004
494.257629 1.484e+004
511.221039 1.296e+004
659.319397 1.391e+004
757.398804 1.17e+004
101.071098 5.275e+004
229.118530 3.105e+004
328.114349 1.934e+004
411.225067 1.439e+004
527.247559 1.258e+004
665.332459 1.344e+004
759.367371 1.143e+004
183.148911 3.947e+004
286.148193 3.058e+004
312.155243 1.878e+004
488.298523 1.429e+004
569.290955 1.208e+004
644.314697 1.157e+004
199.070373 3.128e+004
299.135040 3.05e+004
357.173279 1.804e+004
429.236877 1.426e+004
568.296692 1.037e+004
102.055382 2.82e+004
212.102280 2.873e+004
343.160187 1.575e+004
464.213989 1.216e+004
522.262207 1.034e+004
104.052910 2.122e+004
112.051033 1.494e+004
112.086830 1.908e+004
116.071045 1.035e+004
119.081192 1.116e+004
126.054764 1.223e+004
127.096878 9036
130.086182 9922
137.078888 1.005e+004
141.102203 2.031e+004
147.112320 2.771e+004
152.057205 1.082e+004
155.080170 9019
157.133575 1.5e+004
158.092133 1.872e+004
159.091370 2.647e+004
159.960190 9676
166.085693 2.505e+004
171.076050 1.784e+004
171.111893 2.1e+004
173.128555 2.509e+004
181.060364 1.78e+004
183.111832 1.113e+004
185.091659 1.762e+004
185.127365 1.238e+004
185.147110 1.771e+004
185.195770 8374
186.122726 1.342e+004
186.168076 1.834e+004
187.072144 1.284e+004
189.087051 1.661e+004
197.127945 1.957e+004
199.108322 1.946e+004
199.179459 9969
204.134964 1.163e+004
211.143555 2.378e+004
213.087082 2.031e+004
214.162460 1.794e+004
215.138534 2.206e+004
217.080856 1.846e+004
224.040588 1.985e+004
226.118561 2.112e+004
227.101303 1.64e+004
228.134308 2.328e+004
233.132217 1.074e+004
237.123642 1.841e+004
240.134567 1.283e+004
242.149353 2.224e+004
245.077118 1.325e+004
247.110748 1.557e+004
247.140030 1.094e+004
254.150192 1.055e+004
264.095215 1.241e+004
265.118439 1.642e+004
281.121857 1.251e+004
282.108276 2.644e+004
284.123108 1.998e+004
288.134979 1.065e+004
300.118256 2.68e+004
301.119019 1.194e+004
316.157715 9356
327.129242 1.322e+004
341.180084 1.029e+004
358.163025 9880
358.214081 1.176e+004
359.173370 1.187e+004
362.118103 9852
371.190643 1.059e+004
395.188629 1.189e+004
399.233795 1.197e+004
400.181732 1.138e+004
411.162048 1.075e+004
453.229981 1.15e+004
472.250763 1.03e+004
500.230316 9711
END IONS
